# Supplementary material for: Single‐Nuclei Resolution of Intermuscular Adipose Tissue Indicates an Inflammation‐Associated Cellular Profile in Individuals With Knee Osteoarthritis: Findings From the SOMMA KOA Ancillary Study
Source: Aging Cell. 2025 Dec 26;25(1):e70348. doi: 10.1111/acel.70348 (PMC12741905; doi:10.1111/acel.70348)
Supplement: Supplementary file 1 — Data S1: acel70348‐sup‐0001‐DataS1.xlsx. [file ACEL-25-e70348-s001.xlsx]

## Sheet: Progenitors
Gene	p_val	avg_log2FC	pct.1	pct.2	p_val_adj
AC024230.1	1.36018e-21	-1.93843	0.04	0.15	4.97472e-17
GPC6	2.97551e-22	-1.34789	0.171	0.323	1.08826e-17
UBA6-AS1	5.9506e-09	-1.28969	0.075	0.14	0.000217637
PXDNL	7.19887e-08	-1.19666	0.079	0.138	0.00263291
FN1	1.35084e-11	-1.18403	0.182	0.278	4.94057e-07
LRFN5	1.12823e-07	-1.12623	0.093	0.16	0.00412639
STK32B	1.55588e-08	-0.97504	0.119	0.195	0.000569048
TMEM132C	2.44942e-08	-0.887206	0.206	0.279	0.000895852
PHLDB1	1.51466e-13	-0.789868	0.274	0.388	5.5397e-09
BMP5	7.22549e-07	-0.766899	0.079	0.139	0.0264265
PCDH9	1.98003e-11	-0.756505	0.212	0.292	7.24175e-07
TNS1	3.58734e-12	-0.659023	0.4	0.479	1.31203e-07
ECE1	3.29103e-07	-0.582968	0.303	0.378	0.0120366
RABGEF1	1.26953e-06	-0.570646	0.352	0.414	0.0464318
FRMD4A	1.24789e-06	-0.558923	0.256	0.302	0.0456403
NTM	5.52804e-08	-0.551541	0.219	0.31	0.00202182
KIAA1217	1.49837e-08	-0.532592	0.37	0.45	0.000548016
NAV1	1.83364e-07	-0.525383	0.455	0.52	0.00670634
GSN	7.06277e-14	-0.520805	0.645	0.724	2.58314e-09
CDH11	1.54361e-08	0.51394	0.283	0.185	0.00056456
NIPAL2	6.10757e-09	0.542039	0.238	0.144	0.000223378
TEFM	9.4347e-07	0.599186	0.114	0.057	0.0345065
MEIS1	6.35256e-10	0.610788	0.237	0.138	2.32339e-05
SIM1	7.1099e-12	0.642372	0.159	0.07	2.60038e-07
AC068587.4	3.91715e-09	0.653627	0.327	0.226	0.000143266
NEXN	1.14597e-09	0.653712	0.222	0.14	4.19127e-05
CCBE1	8.88666e-18	0.661037	0.336	0.185	3.25021e-13
CXCL12	4.04829e-07	0.661803	0.312	0.217	0.0148062
HOXB3	1.31231e-06	0.682718	0.111	0.055	0.0479964
CFH	4.4042e-13	0.696547	0.663	0.567	1.61079e-08
ARL17B	3.82527e-09	0.819543	0.179	0.098	0.000139906
CNTN3	6.14418e-07	0.825412	0.211	0.134	0.0224717
PLEKHH2	2.48254e-09	0.836412	0.328	0.217	9.07966e-05
PEAK1	2.31711e-07	0.873064	0.455	0.358	0.00847459
MGP	7.23508e-09	0.909135	0.328	0.225	0.000264616
KCNQ1OT1	2.81254e-07	0.941417	0.37	0.291	0.0102866
FOXP2	2.91815e-11	0.942172	0.464	0.342	1.06729e-06
MFSD14A	7.52307e-07	0.949074	0.136	0.073	0.0275149
STAMBPL1	1.6259e-07	0.969223	0.157	0.085	0.00594658
MEGF6	5.03132e-09	0.978298	0.123	0.055	0.000184015
AC011389.1	1.59913e-11	1.00486	0.131	0.054	5.84865e-07
SEMA3D	5.10158e-08	1.07203	0.131	0.067	0.00186585
SEMA6A-AS1	5.1796e-08	1.09404	0.102	0.045	0.00189439
ALDH1A1	6.37479e-07	1.20136	0.178	0.1	0.0233152
FHL2	3.4107e-12	1.21833	0.155	0.067	1.24743e-07
AC010894.3	2.16451e-09	1.25595	0.161	0.082	7.91648e-05
CCN1	1.55557e-11	1.28074	0.191	0.097	5.68933e-07
CYP7B1	3.67e-07	1.42673	0.24	0.161	0.0134226
VEGFC	5.71401e-14	1.57307	0.145	0.048	2.08984e-09
STK17B	2.34231e-07	1.60546	0.124	0.051	0.00856676
HPSE2	1.40313e-16	1.62276	0.236	0.11	5.13179e-12

## Sheet: Adipocytes
Gene	p_val	avg_log2FC	pct.1	pct.2	p_val_adj
NOX4	1.6895e-12	-2.93807	0.04	0.105	6.17918e-08
LRP1B	3.00518e-67	-2.93258	0.099	0.329	1.09912e-62
UBA6-AS1	1.34916e-62	-2.90029	0.115	0.342	4.93441e-58
AC024230.1	5.79799e-48	-2.86851	0.03	0.192	2.12056e-43
AL355612.1	4.64019e-13	-2.56368	0.063	0.134	1.6971e-08
AC090809.1	5.6726e-25	-2.39178	0.073	0.188	2.0747e-20
PDGFD	1.14315e-36	-2.28672	0.092	0.245	4.18095e-32
HPSE2	5.1804e-50	-2.15976	0.1	0.292	1.89468e-45
KCNU1	3.58576e-14	-2.02661	0.1	0.18	1.31146e-09
AC012409.2	3.76172e-12	-1.93699	0.094	0.164	1.37581e-07
AC104574.2	1.83046e-26	-1.8749	0.088	0.215	6.69474e-22
ADCY3	2.04047e-11	-1.87088	0.056	0.119	7.46281e-07
CECR2	6.46525e-17	-1.80464	0.075	0.157	2.3646e-12
C1orf21	2.88833e-28	-1.79085	0.097	0.231	1.05638e-23
C2orf27A	8.95949e-08	-1.74372	0.066	0.117	0.00327685
AC008957.2	2.7637e-08	-1.6294	0.206	0.255	0.0010108
IL7	2.61146e-07	-1.62664	0.094	0.143	0.00955114
HLX-AS1	2.13216e-07	-1.61047	0.081	0.13	0.00779815
CATSPERG	7.1775e-08	-1.54644	0.079	0.132	0.0026251
LINC01230	2.7836e-07	-1.54639	0.099	0.147	0.0101807
AC008957.1	1.66157e-08	-1.54595	0.099	0.156	0.000607702
PWRN1	1.95057e-26	-1.52778	0.136	0.272	7.13403e-22
PRDM5	1.37597e-09	-1.50903	0.06	0.119	5.03248e-05
EYA2	6.19951e-63	-1.50114	0.169	0.429	2.26741e-58
PELI2	6.40888e-13	-1.49743	0.112	0.194	2.34398e-08
RFTN2	6.59609e-13	-1.48427	0.102	0.184	2.41245e-08
ALK	3.56142e-11	-1.44866	0.119	0.194	1.30255e-06
PRELID2	4.86323e-20	-1.44226	0.112	0.219	1.77868e-15
GPC3	3.91703e-10	-1.43842	0.108	0.167	1.43261e-05
SOX5-AS1	7.56067e-07	-1.4346	0.26	0.3	0.0276524
LINC00476	2.10797e-08	-1.39425	0.154	0.219	0.000770969
DANT2	5.15999e-20	-1.36801	0.168	0.291	1.88721e-15
PRSS23	4.17997e-32	-1.34201	0.507	0.646	1.52878e-27
ABI3BP	2.20422e-22	-1.32374	0.122	0.236	8.0617e-18
AC012404.1	5.39062e-07	-1.32245	0.106	0.156	0.0197156
MYRIP	5.15813e-14	-1.29428	0.218	0.303	1.88653e-09
AP002518.2	1.31016e-16	-1.29227	0.434	0.518	4.79178e-12
ZNF208	2.88571e-08	-1.27472	0.112	0.17	0.00105542
SOBP	6.42816e-11	-1.27036	0.087	0.159	2.35103e-06
EYA1	2.92201e-18	-1.26024	0.105	0.207	1.06869e-13
C6	2.61664e-23	-1.24897	0.164	0.291	9.57011e-19
COL8A1	6.03992e-22	-1.24411	0.189	0.309	2.20904e-17
ADGRA2	7.03105e-07	-1.24264	0.097	0.146	0.0257154
SULF1	8.75771e-18	-1.23024	0.058	0.138	3.20304e-13
AL163541.1	6.33689e-09	-1.22273	0.081	0.141	0.000231766
HLF	7.74638e-11	-1.21194	0.143	0.217	2.83316e-06
FAM184A	4.52453e-10	-1.1684	0.121	0.192	1.6548e-05
GOLGA8A	5.13533e-35	-1.15636	0.344	0.501	1.8782e-30
RAB27A	5.12363e-08	-1.14118	0.056	0.107	0.00187391
RORB	1.28461e-19	-1.11891	0.093	0.199	4.69834e-15
ADAM32	4.55283e-09	-1.11317	0.094	0.158	0.000166515
BICD1	1.32842e-08	-1.06824	0.083	0.131	0.000485857
TRPC1	1.05536e-06	-1.06318	0.169	0.215	0.0385987
XRRA1	1.17096e-17	-1.05802	0.321	0.414	4.28266e-13
POU6F2	8.16375e-15	-1.05206	0.136	0.23	2.98581e-10
THSD7A	2.00597e-11	-1.04341	0.44	0.502	7.33663e-07
EVC2	4.25241e-07	-1.03572	0.086	0.137	0.0155527
CNTN3	5.38037e-20	-1.03307	0.089	0.196	1.96782e-15
CTDSP2	2.92278e-07	-1.03065	0.153	0.209	0.0106898
PDE3A	1.02607e-30	-1.02241	0.155	0.316	3.75276e-26
MOB3B	1.46518e-25	-1.02183	0.282	0.422	5.35876e-21
PDE5A	1.29016e-06	-1.02123	0.317	0.354	0.0471862
MYO1D	1.13439e-07	-1.00169	0.132	0.182	0.00414891
SH3RF2	4.14287e-15	-0.998613	0.112	0.202	1.51521e-10
FHOD3	7.80124e-16	-0.994509	0.058	0.139	2.85322e-11
AL139317.5	2.48565e-11	-0.984397	0.391	0.455	9.09102e-07
KNOP1	1.81438e-07	-0.969447	0.103	0.158	0.00663591
CERS3-AS1	2.78247e-08	-0.948615	0.06	0.11	0.00101766
PRKD1	2.6994e-28	-0.944955	0.378	0.522	9.87277e-24
NLGN1	1.67686e-15	-0.926244	0.234	0.344	6.13294e-11
ADD3	1.1608e-09	-0.888443	0.232	0.299	4.24553e-05
SNTB1	3.38515e-10	-0.885219	0.234	0.308	1.23808e-05
DLGAP2	2.5317e-08	-0.884123	0.093	0.149	0.000925943
AC092535.4	2.91251e-07	-0.879494	0.182	0.24	0.0106522
FLG-AS1	1.80001e-08	-0.876585	0.069	0.124	0.000658337
AC098829.1	2.24104e-12	-0.869816	0.45	0.513	8.19637e-08
LAMA2	2.43405e-15	-0.86645	0.268	0.358	8.90228e-11
COTL1	7.668e-09	-0.860054	0.121	0.189	0.00028045
AGMO	1.11697e-18	-0.858749	0.266	0.392	4.0852e-14
ACVR1	2.45276e-08	-0.840802	0.26	0.321	0.000897074
AC002451.1	8.45376e-07	-0.835806	0.191	0.245	0.0309188
ABCA8	2.70491e-34	-0.833183	0.236	0.415	9.89293e-30
ZBTB7C	6.72489e-14	-0.819751	0.228	0.322	2.45956e-09
DOCK9	1.15724e-12	-0.811057	0.112	0.18	4.23249e-08
NR2F2-AS1	8.84461e-13	-0.797057	0.213	0.303	3.23483e-08
PTPRK	5.9768e-09	-0.789856	0.244	0.304	0.000218596
AKT3	4.86126e-11	-0.779522	0.193	0.232	1.77796e-06
AC004917.1	2.66876e-07	-0.774683	0.094	0.148	0.00976072
ACSL4	2.11444e-07	-0.773385	0.203	0.26	0.00773333
CAB39L	5.77312e-09	-0.7727	0.189	0.258	0.000211146
AC008014.1	2.11979e-12	-0.766358	0.283	0.382	7.75293e-08
DPP6	4.14939e-21	-0.765524	0.149	0.28	1.5176e-16
IL16	3.62649e-14	-0.762065	0.187	0.284	1.32635e-09
CAMK1D	5.4491e-10	-0.760296	0.127	0.189	1.99295e-05
LINC00342	6.27423e-12	-0.756941	0.272	0.359	2.29474e-07
MECOM	2.71543e-12	-0.751353	0.076	0.104	9.9314e-08
MFSD4B	2.12917e-08	-0.748696	0.43	0.486	0.000778722
ANKRD44	5.68375e-08	-0.741752	0.218	0.281	0.00207877
OPHN1	1.20787e-12	-0.734	0.265	0.357	4.41766e-08
SLC9A9	6.46469e-13	-0.728129	0.279	0.367	2.3644e-08
TMEM14B	1.54938e-15	-0.718237	0.364	0.463	5.66672e-11
MORC4	1.63693e-07	-0.716618	0.179	0.234	0.00598691
WDPCP	1.28231e-22	-0.712513	0.782	0.859	4.68991e-18
RAB31	6.96545e-07	-0.706462	0.123	0.175	0.0254754
ZNF718	7.20957e-07	-0.698786	0.197	0.251	0.0263683
ROBO1	9.55401e-13	-0.698243	0.304	0.4	3.49428e-08
LITAF	4.07347e-07	-0.693588	0.154	0.203	0.0148983
APCDD1	1.75755e-10	-0.690858	0.273	0.342	6.42807e-06
FMO2	2.4806e-12	-0.690464	0.259	0.342	9.07255e-08
SGCD	2.74383e-24	-0.67771	0.414	0.538	1.00353e-19
TTLL7	2.30827e-07	-0.675667	0.273	0.328	0.00844225
ZBTB1	2.08477e-11	-0.673175	0.322	0.397	7.62485e-07
WARS2-AS1	2.27647e-13	-0.673016	0.294	0.381	8.32595e-09
RORA	3.7529e-32	-0.669354	0.571	0.725	1.37258e-27
C14orf39	7.19436e-07	-0.65835	0.234	0.29	0.0263127
RNF169	9.16062e-08	-0.652354	0.317	0.369	0.0033504
EYS	4.46867e-07	-0.649952	0.473	0.517	0.0163437
RAD51B	1.69988e-13	-0.643277	0.387	0.486	6.21715e-09
TMEM232	7.41736e-07	-0.640393	0.185	0.242	0.0271282
PHKG1	7.56958e-08	-0.639029	0.127	0.188	0.0027685
CEP126	1.05038e-23	-0.63768	0.359	0.499	3.84166e-19
WDR27	1.28836e-09	-0.634246	0.242	0.312	4.71203e-05
FUT8	2.16621e-10	-0.632759	0.346	0.42	7.92269e-06
ALPK1	2.38036e-09	-0.627377	0.261	0.33	8.70592e-05
SETBP1	9.14269e-10	-0.624338	0.304	0.378	3.34385e-05
DTNA	9.97868e-18	-0.622946	0.282	0.395	3.6496e-13
LINC01504	8.39799e-08	-0.622629	0.18	0.238	0.00307148
AC016907.2	2.09334e-07	-0.61808	0.092	0.146	0.0076562
LONRF1	6.91545e-15	-0.615087	0.24	0.341	2.52926e-10
EFCAB2	4.98591e-12	-0.613741	0.342	0.428	1.82355e-07
EEPD1	7.23738e-25	-0.613651	0.5	0.63	2.647e-20
TET2	1.71466e-08	-0.604821	0.328	0.385	0.000627121
CCDC7	3.3082e-08	-0.604025	0.358	0.422	0.00120994
PDK4	2.16079e-13	-0.603768	0.366	0.448	7.90287e-09
PMEPA1	2.33194e-15	-0.60106	0.419	0.5	8.52883e-11
KANSL1L	2.27666e-15	-0.595761	0.5	0.596	8.32666e-11
ENSA	3.96049e-11	-0.594045	0.278	0.351	1.44851e-06
SLIT3	2.74488e-30	-0.589295	0.612	0.755	1.00391e-25
SULT1A1	3.92843e-07	-0.588811	0.114	0.167	0.0143678
NNMT	1.85846e-16	-0.58267	0.431	0.52	6.79713e-12
PDZRN3	5.11439e-27	-0.582125	0.57	0.71	1.87054e-22
RSRP1	1.34921e-10	-0.573309	0.462	0.523	4.93461e-06
ZNF521	8.70454e-27	-0.573073	0.402	0.548	3.1836e-22
FGF2	3.04462e-19	-0.570685	0.376	0.486	1.11354e-14
AC074032.1	3.50985e-07	-0.569535	0.338	0.385	0.0128369
FBLN5	5.78205e-08	-0.569461	0.081	0.124	0.00211473
NPIPB2	1.26436e-15	-0.567956	0.056	0.137	4.62426e-11
AL157392.2	1.18579e-06	-0.560511	0.393	0.429	0.0433692
PLXDC2	4.39137e-08	-0.559719	0.18	0.216	0.0016061
EIF1B-AS1	1.06972e-06	-0.556579	0.335	0.388	0.039124
DLG2	1.82311e-13	-0.554708	0.531	0.618	6.66785e-09
FAXDC2	2.08197e-10	-0.553824	0.353	0.418	7.6146e-06
PER3	5.89181e-27	-0.552917	0.498	0.632	2.15487e-22
MAML3	1.97899e-09	-0.550097	0.376	0.464	7.23795e-05
CYBRD1	1.64932e-15	-0.549627	0.25	0.338	6.03221e-11
PHLPP1	3.29848e-17	-0.545446	0.37	0.481	1.20639e-12
TRHDE	9.28169e-19	-0.543432	0.535	0.635	3.39468e-14
RFX3-AS1	3.67821e-15	-0.541906	0.374	0.479	1.34527e-10
ENPP1	1.63358e-08	-0.541086	0.368	0.431	0.000597466
AP001528.1	2.49717e-29	-0.537024	0.608	0.733	9.13315e-25
GOLGA8B	3.83618e-25	-0.529505	0.453	0.578	1.40304e-20
OXR1	6.98378e-16	-0.524913	0.45	0.536	2.55425e-11
MYH10	1.22893e-15	-0.524416	0.409	0.489	4.49469e-11
NEGR1	1.84115e-08	-0.523912	0.143	0.162	0.000673381
BRAF	4.66896e-10	-0.521256	0.469	0.531	1.70763e-05
AFF1	6.1571e-18	-0.507581	0.525	0.62	2.2519e-13
PTPN3	1.50165e-08	-0.50234	0.287	0.344	0.000549213
ECE1	5.27334e-21	-0.50141	0.354	0.476	1.92867e-16
VEGFB	2.63875e-07	0.501871	0.339	0.233	0.00965097
TENM4	3.54814e-07	0.504424	0.628	0.636	0.0129769
QDPR	2.40655e-09	0.510271	0.401	0.293	8.80173e-05
AC009413.2	1.10709e-09	0.512034	0.102	0.046	4.04906e-05
SPDYE16	6.45031e-10	0.513943	0.164	0.091	2.35914e-05
VLDLR-AS1	1.36243e-13	0.514322	0.634	0.572	4.98294e-09
ACSF2	1.16388e-08	0.516853	0.423	0.326	0.000425676
CCDC144A	4.91596e-13	0.523102	0.399	0.276	1.79796e-08
ZNF189	3.83873e-08	0.523581	0.268	0.177	0.00140398
CARD18	2.2026e-10	0.525839	0.162	0.087	8.05579e-06
ASAH1	8.58814e-08	0.529332	0.466	0.367	0.00314103
AC007529.2	6.81206e-09	0.530445	0.593	0.553	0.000249144
MAP3K20	9.70688e-07	0.532408	0.615	0.599	0.035502
NTM-AS1	4.33065e-14	0.532526	0.137	0.06	1.58389e-09
NME3	6.90202e-10	0.533636	0.261	0.159	2.52435e-05
FAT1	4.69703e-07	0.533961	0.42	0.327	0.0171789
ZNF740	4.95284e-07	0.537316	0.155	0.094	0.0181145
PALMD	1.50861e-18	0.541422	0.774	0.75	5.51758e-14
RASGRF2	4.03633e-07	0.543027	0.405	0.332	0.0147625
AC009879.4	5.75065e-08	0.547407	0.25	0.166	0.00210324
KAZN	4.80921e-08	0.5493	0.492	0.398	0.00175892
FAM85B	9.21449e-10	0.550477	0.201	0.117	3.37011e-05
PPA1	3.92296e-09	0.555202	0.379	0.279	0.000143479
GCLM	5.25153e-07	0.556777	0.312	0.225	0.0192069
AC008840.1	1.21265e-08	0.560771	0.285	0.196	0.000443515
AC011625.1	1.36568e-09	0.570733	0.174	0.098	4.99484e-05
PLA2G6	2.53829e-15	0.570958	0.42	0.271	9.28353e-11
VGLL3	1.56964e-11	0.572709	0.326	0.21	5.7408e-07
APBB1IP	1.09676e-11	0.572777	0.681	0.663	4.01128e-07
LINC02391	7.77751e-10	0.576764	0.249	0.159	2.84455e-05
GGCT	4.40897e-11	0.580758	0.142	0.07	1.61254e-06
ST8SIA4	2.99543e-07	0.582226	0.133	0.065	0.0109555
ACOT6	7.84676e-08	0.583204	0.106	0.055	0.00286987
ARHGAP20	5.87212e-08	0.584099	0.432	0.339	0.00214767
AC093583.1	2.27409e-17	0.584895	0.126	0.045	8.31727e-13
SAT2	4.00547e-09	0.592785	0.156	0.086	0.000146496
AC092110.1	7.86399e-11	0.593906	0.154	0.082	2.87618e-06
NPY1R	2.50083e-13	0.601103	0.572	0.471	9.14655e-09
ANKRD30A	7.35021e-07	0.603054	0.519	0.468	0.0268826
LINC02136	2.24477e-08	0.607986	0.127	0.069	0.000821002
RPP38	2.46352e-10	0.610783	0.385	0.28	9.01008e-06
ALDH9A1	1.80358e-07	0.612615	0.209	0.13	0.00659643
RNF157	9.66673e-09	0.61982	0.339	0.239	0.000353551
UQCRH	5.88041e-08	0.623905	0.288	0.192	0.0021507
C5orf30	8.57597e-09	0.627604	0.246	0.161	0.000313658
SUCLG1	4.18864e-09	0.628167	0.358	0.249	0.000153195
ARHGEF3	6.93946e-07	0.629276	0.232	0.157	0.0253804
FHL1	2.71106e-08	0.632218	0.624	0.559	0.000991545
ZBED3-AS1	4.37237e-09	0.633659	0.43	0.326	0.000159915
LINC02607	7.22618e-10	0.640469	0.538	0.451	2.6429e-05
FABP4	6.3948e-22	0.644075	0.776	0.795	2.33883e-17
HOXB3	3.78752e-07	0.6473	0.154	0.094	0.0138525
FAM171A1	9.85857e-07	0.647764	0.224	0.15	0.0360568
BMPER	1.00365e-06	0.64917	0.239	0.165	0.0367075
URB2	7.56559e-08	0.649961	0.123	0.067	0.00276704
SCPEP1	8.05521e-08	0.65006	0.322	0.227	0.00294611
ZNF160	2.37296e-10	0.65317	0.345	0.236	8.67886e-06
MYCBP	9.81164e-13	0.654163	0.273	0.164	3.58851e-08
LINC01128	3.39292e-08	0.665327	0.312	0.219	0.00124093
PPIP5K1	2.50737e-12	0.669928	0.23	0.132	9.17047e-08
PLIN5	8.92959e-07	0.670134	0.716	0.681	0.0326591
FAT3	1.90231e-09	0.670189	0.154	0.086	6.95751e-05
NABP1	8.12612e-15	0.674051	0.363	0.235	2.97205e-10
PDE8B	3.38538e-19	0.677727	0.597	0.486	1.23817e-14
BCL6	6.14869e-11	0.680196	0.687	0.656	2.24882e-06
MYLIP	1.1939e-11	0.683712	0.218	0.121	4.36658e-07
PLEKHB2	6.49647e-09	0.68856	0.244	0.16	0.000237602
AL022322.2	7.56155e-16	0.696434	0.134	0.053	2.76556e-11
MYEOV	5.51409e-28	0.699726	0.442	0.25	2.01672e-23
PLEKHA7	1.54537e-22	0.702876	0.418	0.258	5.65204e-18
ACSL1	4.6222e-10	0.703862	0.749	0.765	1.69052e-05
AC002429.2	1.46995e-13	0.704054	0.188	0.099	5.37619e-09
CARMIL1	6.57923e-08	0.707608	0.257	0.176	0.00240629
ZNF19	1.0192e-08	0.710434	0.187	0.115	0.000372761
SYCP1	7.78289e-07	0.710589	0.139	0.085	0.0284651
AC007317.1	1.82076e-12	0.713678	0.137	0.063	6.65924e-08
RDH10	4.12128e-09	0.717528	0.172	0.099	0.000150732
UPP2	5.39637e-08	0.717921	0.294	0.212	0.00197367
LHCGR	2.44341e-11	0.724522	0.424	0.318	8.93652e-07
ZFAND5	1.82281e-07	0.725998	0.391	0.292	0.00666676
ALG9	1.24825e-08	0.728959	0.344	0.246	0.000456536
VEGFA	6.00925e-11	0.730559	0.465	0.353	2.19782e-06
EHHADH	6.16614e-08	0.730565	0.404	0.317	0.00225521
MSTO1	5.90623e-07	0.731612	0.121	0.068	0.0216014
ABHD12B	5.36393e-16	0.732013	0.204	0.101	1.9618e-11
HIF1A	8.1319e-08	0.734658	0.29	0.198	0.00297416
RHBDL2	6.97204e-17	0.738007	0.355	0.223	2.54995e-12
MID1	1.60338e-13	0.747416	0.57	0.478	5.8642e-09
LINC01913	1.31699e-11	0.748937	0.162	0.083	4.81675e-07
ATP8B4	7.45254e-07	0.752927	0.383	0.291	0.0272569
AC022463.1	1.91329e-12	0.753451	0.112	0.045	6.99768e-08
TMC1	8.60527e-07	0.753991	0.1	0.053	0.0314729
DLAT	8.57885e-07	0.756928	0.208	0.137	0.0313763
WASF3-AS1	1.32136e-13	0.765847	0.162	0.079	4.83275e-09
PGM3	7.01058e-07	0.77161	0.357	0.285	0.0256405
ABCD2	1.53513e-13	0.784824	0.563	0.488	5.61457e-09
GAB3	5.02083e-11	0.789616	0.183	0.105	1.83632e-06
CLUH	2.36942e-08	0.790324	0.213	0.13	0.000866592
AJ009632.2	5.43782e-12	0.790949	0.283	0.179	1.98883e-07
P2RX6	3.46001e-11	0.793466	0.123	0.056	1.26547e-06
GLI4	1.13174e-06	0.798372	0.164	0.104	0.0413922
ATP1B3	1.54943e-11	0.799279	0.287	0.18	5.66688e-07
RAPGEF4	6.66786e-11	0.806246	0.376	0.274	2.4387e-06
COX14	2.51699e-13	0.809091	0.517	0.39	9.20564e-09
MPP7	4.78854e-08	0.811029	0.267	0.179	0.00175136
SLC7A10	2.25703e-12	0.823569	0.453	0.323	8.25487e-08
DGAT1	6.35196e-10	0.826699	0.442	0.319	2.32317e-05
FAM66B	4.83373e-11	0.832129	0.164	0.087	1.76789e-06
AC007317.2	2.84119e-11	0.833173	0.166	0.088	1.03914e-06
AC017101.1	3.7084e-08	0.835512	0.108	0.055	0.00135631
PPARGC1A	1.74072e-10	0.836566	0.161	0.08	6.36653e-06
IDH3A	4.38716e-07	0.837074	0.227	0.149	0.0160456
PLIN2	8.15214e-11	0.841847	0.345	0.239	2.98156e-06
SPATA9	1.08412e-14	0.844445	0.373	0.248	3.96506e-10
LINC00486	1.00481e-06	0.855691	0.67	0.565	0.03675
ERBB4	5.60115e-09	0.856308	0.451	0.388	0.000204857
CEACAM1	2.99269e-19	0.861843	0.467	0.344	1.09455e-14
NUDT4	3.04882e-13	0.871519	0.312	0.199	1.11508e-08
PCK1	1.81548e-11	0.873601	0.289	0.183	6.63992e-07
ITGB5-AS1	5.11201e-15	0.878384	0.161	0.073	1.86967e-10
TEX2	5.1782e-11	0.889424	0.182	0.097	1.89388e-06
ELOVL5	1.31222e-08	0.900333	0.536	0.478	0.000479931
LPL	4.76524e-21	0.902047	0.718	0.695	1.74284e-16
ATP5F1A	1.05876e-06	0.902981	0.147	0.099	0.038723
AC008742.1	8.98449e-12	0.904012	0.156	0.08	3.28599e-07
NWD2	4.50766e-07	0.911566	0.106	0.059	0.0164863
MICA	3.84688e-11	0.912616	0.137	0.067	1.40696e-06
AP003025.1	1.26684e-23	0.914394	0.221	0.094	4.63335e-19
AK2	1.40028e-13	0.934494	0.364	0.253	5.12137e-09
CSMD1	1.40921e-27	0.949743	0.502	0.341	5.15406e-23
PKP2	1.27727e-06	0.950395	0.161	0.105	0.046715
MAP1LC3A	8.09371e-07	0.955045	0.195	0.125	0.0296019
AP003025.2	2.66246e-19	0.970231	0.209	0.097	9.73767e-15
RNF144B	3.51087e-10	0.972198	0.242	0.151	1.28407e-05
CADM1	4.11804e-15	0.972324	0.282	0.173	1.50613e-10
AP005233.2	1.11207e-10	0.989427	0.127	0.061	4.06729e-06
LACTB2	4.26806e-10	0.991073	0.17	0.092	1.561e-05
CXCL17	3.03538e-21	0.997089	0.297	0.164	1.11016e-16
PPFIBP2	4.52757e-13	0.998166	0.236	0.133	1.65591e-08
AC091939.1	1.81308e-09	1.00515	0.127	0.067	6.63117e-05
AC051619.5	2.23329e-11	1.00831	0.135	0.065	8.16804e-07
TF	1.36402e-12	1.01733	0.214	0.118	4.98877e-08
AC021739.2	1.75017e-09	1.02304	0.112	0.054	6.40109e-05
SIM1	1.64463e-29	1.03337	0.325	0.153	6.01507e-25
SIRT1	2.01704e-13	1.05063	0.302	0.193	7.37714e-09
AC084871.1	1.11332e-16	1.05711	0.283	0.163	4.07185e-12
RBM20	2.79018e-17	1.06377	0.207	0.1	1.02048e-12
PKD1L1	5.10198e-24	1.06879	0.27	0.132	1.866e-19
MME	2.34644e-27	1.07308	0.481	0.311	8.58186e-23
GASK1B	1.34057e-06	1.09364	0.185	0.116	0.0490298
ATP5PF	1.40441e-09	1.09534	0.128	0.062	5.1365e-05
CCND1	2.13109e-07	1.10503	0.159	0.082	0.00779426
GRIN2B	1.08425e-27	1.10722	0.23	0.093	3.96553e-23
MME-AS1	1.63853e-20	1.11129	0.125	0.039	5.99277e-16
AC078788.1	4.64976e-14	1.14309	0.228	0.128	1.7006e-09
RSAD1	4.01983e-07	1.15434	0.103	0.056	0.0147021
ID4	1.11169e-06	1.17603	0.139	0.078	0.0406591
SHROOM3	1.86004e-12	1.18005	0.122	0.054	6.80292e-08
ARNTL	5.20629e-17	1.18926	0.173	0.076	1.90415e-12
EGFLAM	3.97061e-12	1.19304	0.164	0.083	1.45221e-07
AL020995.1	1.93369e-22	1.19424	0.289	0.155	7.0723e-18
COX5A	5.46207e-11	1.20128	0.125	0.053	1.9977e-06
FAM66D	2.58621e-33	1.20592	0.289	0.124	9.45881e-29
P2RY12	1.27857e-17	1.21829	0.186	0.086	4.67625e-13
TINAGL1	6.64233e-15	1.23759	0.143	0.045	2.42937e-10
LINC02790	2.45092e-16	1.24416	0.146	0.061	8.96399e-12
SNCG	2.89207e-16	1.25498	0.234	0.105	1.05775e-11
NRCAM	3.02253e-27	1.25794	0.203	0.077	1.10546e-22
LINC02346	6.95471e-10	1.264	0.127	0.064	2.54362e-05
FGFR2	2.83808e-14	1.27264	0.125	0.051	1.038e-09
C8orf34	1.18457e-19	1.31385	0.362	0.227	4.33246e-15
GYS2	2.18489e-16	1.32959	0.172	0.079	7.991e-12
LINC02456	9.01389e-16	1.35018	0.25	0.145	3.29674e-11
LINC00607	1.20902e-12	1.36161	0.111	0.046	4.42187e-08
FILNC1	2.03435e-21	1.367	0.16	0.058	7.44042e-17
IGF1	1.79057e-13	1.37043	0.459	0.379	6.54883e-09
SAA4	3.29271e-18	1.39912	0.12	0.041	1.20428e-13
SMN1	3.71761e-08	1.41427	0.112	0.058	0.00135968
CDC42EP3	1.01894e-12	1.41465	0.107	0.035	3.72669e-08
CHCHD10	3.09911e-16	1.41669	0.143	0.052	1.13347e-11
ZIC1	2.35874e-13	1.47317	0.12	0.051	8.62685e-09
LINC02006	2.99887e-25	1.51881	0.288	0.149	1.09681e-20
CHAD	1.64399e-30	1.53083	0.191	0.06	6.01274e-26
NDUFB7	2.56314e-07	1.56383	0.1	0.045	0.00937442
ATP5F1B	1.71948e-10	1.57176	0.143	0.081	6.28882e-06
HDAC2-AS2	3.66895e-18	1.59271	0.143	0.056	1.34188e-13
NTRK3	3.26e-39	1.6879	0.306	0.126	1.19231e-34
SLC25A3	5.47223e-11	1.90884	0.167	0.082	2.00141e-06
IRF8	7.64494e-32	1.91892	0.17	0.046	2.79606e-27
SAA1	3.31795e-62	2.05623	0.368	0.141	1.21351e-57
GRIA4	1.46623e-37	2.13664	0.276	0.113	5.3626e-33
CRYAB	1.64815e-09	2.21173	0.172	0.085	6.02793e-05
LY86-AS1	6.26468e-18	2.286	0.127	0.045	2.29124e-13
TTN	5.00534e-21	2.38447	0.293	0.131	1.83065e-16
SAA2	1.07546e-43	2.43227	0.177	0.052	3.93339e-39
MYH7	7.44382e-42	2.51742	0.107	0.025	2.7225e-37
AC020637.1	1.66565e-22	2.56758	0.101	0.023	6.09194e-18
LINC01358	2.79335e-23	2.80826	0.193	0.078	1.02164e-18
LINC01194	4.18434e-32	3.00512	0.103	0.013	1.53038e-27

## Sheet: Immune
Gene	p_val	avg_log2FC	pct.1	pct.2	p_val_adj
SOX5	2.83192e-08	-1.11223	0.102	0.236	0.00103575
WDPCP	5.17689e-07	-0.571869	0.273	0.382	0.018934
LINC00486	5.22156e-09	2.08611	0.519	0.328	0.000190973

## Sheet: Macrophages
Gene	p_val	avg_log2FC	pct.1	pct.2	p_val_adj
MACROD2	3.19202e-07	-2.06637	0.038	0.109	0.0116745
AC092691.1	1.95568e-11	-1.731	0.043	0.127	7.15271e-07
UBA6-AS1	3.81648e-08	-1.61933	0.043	0.103	0.00139584
AL163541.1	3.13586e-09	-1.57497	0.044	0.114	0.000114691
LSAMP	4.62442e-08	-1.55951	0.056	0.124	0.00169133
DOCK3	6.51592e-08	-1.39777	0.073	0.146	0.00238313
CD109	4.91736e-08	-1.35975	0.052	0.126	0.00179847
RXRA	9.95073e-08	-1.31544	0.084	0.172	0.00363938
SLC26A11	1.31643e-06	-1.26634	0.051	0.109	0.048147
PLXNA2	3.29982e-11	-1.23295	0.136	0.236	1.20688e-06
FARP1	1.29275e-10	-1.22765	0.183	0.297	4.72809e-06
KCNMA1	1.93654e-25	-1.19447	0.246	0.455	7.08271e-21
STOX2	8.14767e-08	-1.16324	0.064	0.124	0.00297993
TPRG1	1.31333e-08	-1.13027	0.137	0.219	0.000480337
ABCC3	1.35023e-06	-1.01645	0.074	0.138	0.0493834
PLA2G4C	1.70448e-08	-0.966392	0.089	0.177	0.000623395
TLN2	8.67252e-08	-0.875364	0.064	0.129	0.00317189
TNS1	2.52338e-15	-0.845534	0.38	0.514	9.22899e-11
LARGE1	2.27507e-07	-0.822902	0.185	0.271	0.00832082
LINC00342	1.28176e-07	-0.788131	0.227	0.316	0.00468789
CD36	3.19185e-10	-0.787513	0.529	0.631	1.16739e-05
EFCAB2	9.64314e-07	-0.777548	0.141	0.218	0.0352688
PABPC4	2.99845e-07	-0.764701	0.117	0.197	0.0109665
ASPH	9.76034e-07	-0.715394	0.297	0.377	0.0356975
MYO1D	1.03068e-07	-0.713773	0.196	0.29	0.0037696
DENND4C	9.5186e-15	-0.674824	0.449	0.568	3.48133e-10
HRH1	2.54227e-08	-0.657291	0.368	0.469	0.000929809
MGLL	1.60112e-07	-0.646731	0.237	0.316	0.00585593
ROR1	3.51857e-09	-0.644542	0.147	0.254	0.000128688
ZMIZ1	4.68897e-10	-0.629707	0.361	0.47	1.71495e-05
TNFAIP2	1.24608e-10	-0.57123	0.401	0.527	4.55741e-06
DST	9.86538e-11	-0.568294	0.406	0.527	3.60816e-06
ARHGAP22	8.86409e-12	-0.562805	0.275	0.403	3.24195e-07
PDE4D	1.34095e-13	-0.560815	0.579	0.746	4.9044e-09
COLEC12	1.00776e-07	-0.553385	0.456	0.569	0.0036858
ATP2B4	8.18683e-07	-0.552487	0.216	0.294	0.0299425
DOCK1	2.55846e-09	-0.549394	0.195	0.291	9.35729e-05
ANKRD36C	1.23729e-09	-0.546478	0.283	0.392	4.52527e-05
SAMD4A	1.12415e-06	-0.501193	0.264	0.352	0.0411147
DLEU1	9.47844e-07	0.599169	0.278	0.188	0.0346664
FPR1	1.10238e-06	0.702167	0.151	0.081	0.0403185
AC024145.1	3.10014e-08	0.843095	0.112	0.045	0.00113384
STARD13-AS	1.01722e-07	0.965239	0.153	0.074	0.00372039
AC010894.3	2.91946e-10	1.07698	0.185	0.087	1.06776e-05
AC133065.1	1.59508e-09	1.25398	0.103	0.033	5.83386e-05
DUSP1	8.91194e-08	1.26319	0.171	0.092	0.00325945
FCN1	6.94509e-08	1.5628	0.109	0.045	0.0025401
VCAN	4.29308e-08	2.83468	0.166	0.054	0.00157015

## Sheet: Endothelial
Gene	p_val	avg_log2FC	pct.1	pct.2	p_val_adj
CPXM2	2.16799e-23	-1.39825	0.071	0.163	7.92922e-19
XRRA1	1.23936e-13	-1.29657	0.112	0.185	4.53285e-09
PLCXD3	1.10306e-12	-1.29277	0.063	0.123	4.03432e-08
FAM13C	5.8149e-11	-1.21637	0.116	0.18	2.12674e-06
PVT1	9.72479e-09	-1.12739	0.09	0.143	0.000355674
AC008014.1	5.38797e-10	-1.10065	0.124	0.193	1.9706e-05
MYO18A	1.00011e-11	-1.05878	0.14	0.216	3.65779e-07
GOLGA8A	2.6638e-11	-1.04924	0.121	0.186	9.7426e-07
GOLGA8B	1.01991e-09	-1.00128	0.098	0.159	3.73022e-05
DOCK11	3.39751e-13	-0.965032	0.121	0.196	1.24261e-08
TTC7A	5.1358e-09	-0.92848	0.078	0.127	0.000187837
UNC5C	2.01009e-11	-0.921115	0.053	0.105	7.35169e-07
RYR3	3.69961e-13	-0.898905	0.149	0.232	1.3531e-08
GNA14	1.21271e-08	-0.887945	0.089	0.14	0.000443535
FRMD4B	3.98958e-16	-0.881145	0.133	0.214	1.45915e-11
ACTN1	1.95906e-08	-0.84577	0.095	0.147	0.000716507
FAM155A	2.52442e-17	-0.843175	0.086	0.167	9.23281e-13
PDIA5	1.54705e-08	-0.840774	0.119	0.175	0.000565818
ITGB4	7.98905e-09	-0.834807	0.11	0.166	0.000292191
ELN	9.67849e-07	-0.822244	0.096	0.139	0.0353981
GABPB1-AS1	1.1451e-07	-0.788332	0.091	0.136	0.00418807
NAV3	2.48946e-17	-0.775528	0.203	0.299	9.10494e-13
CSGALNACT1	4.16427e-13	-0.749148	0.213	0.3	1.52304e-08
FAR2	1.06027e-06	-0.745962	0.162	0.212	0.0387783
FGF13	1.81541e-07	-0.736632	0.154	0.214	0.00663967
CMSS1	7.21452e-07	-0.71099	0.127	0.181	0.0263864
PRKAG2	7.57211e-09	-0.699544	0.183	0.246	0.000276942
CIITA	4.84983e-08	-0.698593	0.123	0.18	0.00177378
BNC2	4.1557e-07	-0.687552	0.14	0.19	0.015199
SULF2	8.43633e-14	-0.684705	0.176	0.261	3.0855e-09
LRIG1	1.84949e-07	-0.662877	0.122	0.178	0.00676433
PGM5	2.38071e-14	-0.649371	0.146	0.23	8.70721e-10
TACR1	3.64058e-10	-0.644746	0.174	0.245	1.33151e-05
GULP1	9.01804e-09	-0.644532	0.19	0.255	0.000329826
LINC01117	2.25182e-07	-0.643956	0.128	0.18	0.0082358
ATP8B1	7.66436e-07	-0.643496	0.28	0.334	0.0280316
ITPR1	4.29822e-07	-0.639222	0.153	0.205	0.0157203
EHD4	1.17845e-06	-0.632504	0.192	0.243	0.0431007
PRELID2	9.61714e-08	-0.621171	0.126	0.177	0.00351737
NAV2	4.77316e-11	-0.616602	0.105	0.155	1.74573e-06
SLC8A1	7.70839e-14	-0.590058	0.114	0.183	2.81927e-09
NXN	2.11433e-08	-0.584926	0.25	0.323	0.000773294
ELOVL7	4.32639e-09	-0.582323	0.158	0.226	0.000158234
LINC01695	3.60934e-12	-0.579704	0.211	0.296	1.32008e-07
PLAT	3.95366e-08	-0.565307	0.083	0.131	0.00144601
AL589693.1	4.84645e-14	-0.552404	0.193	0.289	1.77254e-09
MYOF	2.41444e-13	-0.552122	0.254	0.343	8.83058e-09
TGFBR3	1.92659e-14	-0.545199	0.289	0.386	7.0463e-10
CMIP	4.1565e-19	-0.542736	0.404	0.511	1.5202e-14
XAF1	1.68656e-10	-0.536469	0.343	0.415	6.16844e-06
TMTC2	5.4099e-07	-0.505786	0.201	0.262	0.0197862
TPD52L1	2.47662e-07	0.509185	0.209	0.151	0.009058
ABLIM3	3.10056e-07	0.515797	0.571	0.525	0.01134
FABP5	8.96291e-08	0.538165	0.16	0.105	0.00327809
RPL10	2.95392e-09	0.554334	0.135	0.092	0.000108037
CD300LG	1.20291e-08	0.582886	0.232	0.164	0.000439952
SYN2	5.0648e-07	0.652897	0.147	0.097	0.018524
SPAAR	3.34049e-11	0.69734	0.224	0.148	1.22175e-06
SPC25	2.21446e-07	0.730139	0.143	0.093	0.00809918
PAPSS2	2.53911e-07	0.734916	0.222	0.161	0.00928652
AL592183.1	8.41589e-08	0.83843	0.18	0.119	0.00307803
TSPAN13	2.96486e-09	0.897041	0.167	0.104	0.000108437
IFI27	1.19474e-09	0.980535	0.177	0.123	4.36966e-05
GBE1	1.33212e-09	1.02067	0.437	0.345	4.87208e-05
BST2	1.20475e-12	1.06099	0.179	0.103	4.40627e-08
RPLP1	2.55514e-17	1.06682	0.115	0.064	9.34516e-13
FABP4	2.75641e-41	1.14055	0.576	0.396	1.00813e-36
TMSB10	5.46422e-08	1.36829	0.228	0.143	0.00199849
RPS28	7.82069e-16	1.57513	0.102	0.038	2.86034e-11

## Sheet: Smooth muscle-Pericytes
Gene	p_val	avg_log2FC	pct.1	pct.2	p_val_adj
UBA6-AS1	1.17401e-22	-2.46686	0.05	0.144	4.29381e-18
GPC6	6.58375e-21	-2.35326	0.044	0.135	2.40794e-16
RNF150	2.48935e-24	-2.12367	0.103	0.226	9.10455e-20
KCNMA1	6.29248e-11	-1.70461	0.062	0.119	2.30141e-06
ROR1	8.53726e-11	-1.69395	0.086	0.155	3.12242e-06
EYA2	9.24804e-12	-1.69194	0.058	0.116	3.38238e-07
GOLGA8B	2.71872e-09	-1.35631	0.116	0.182	9.94346e-05
NTRK3	2.9383e-16	-1.32689	0.072	0.162	1.07465e-11
AFF3	5.10209e-12	-1.31719	0.075	0.139	1.86604e-07
LTBP1	3.52615e-11	-1.31412	0.123	0.191	1.28965e-06
GOLGA8A	1.78393e-09	-1.19401	0.157	0.226	6.52454e-05
MFHAS1	9.97337e-07	-1.13195	0.073	0.127	0.0364766
GRID1	3.33536e-12	-1.12296	0.175	0.265	1.21988e-07
DIPK1A	3.94112e-08	-1.1088	0.102	0.151	0.00144142
STAC	3.49735e-09	-1.08232	0.089	0.153	0.000127912
MYOM1	2.41581e-08	-1.06766	0.245	0.358	0.00088356
ANKS1B	3.64379e-11	-1.05779	0.097	0.165	1.33268e-06
COL4A5	3.26925e-11	-1.05613	0.119	0.201	1.1957e-06
TMEM132C	6.08332e-09	-1.01025	0.09	0.125	0.000222491
SORBS1	4.2977e-20	-1.00497	0.329	0.441	1.57184e-15
PDE3B	7.63924e-07	-1.00363	0.082	0.109	0.0279398
DOCK8	3.25045e-14	-0.950132	0.207	0.315	1.18882e-09
PRDM16	1.95226e-14	-0.916691	0.045	0.114	7.14018e-10
UNC5C	2.12851e-12	-0.914261	0.082	0.149	7.7848e-08
AKAP6	3.02228e-07	-0.911659	0.105	0.158	0.0110537
SLC35F1	6.40812e-07	-0.907225	0.137	0.195	0.0234371
AC002066.1	2.15431e-08	-0.892544	0.131	0.199	0.000787917
ITGA8	2.41992e-11	-0.873494	0.079	0.146	8.8506e-07
ITIH5	2.74312e-14	-0.846843	0.357	0.457	1.00327e-09
L3MBTL4	3.41084e-09	-0.84034	0.166	0.237	0.000124748
ENTPD1	3.33664e-07	-0.816743	0.056	0.101	0.0122034
NAV2	1.4385e-14	-0.779831	0.122	0.195	5.26119e-10
SDK1	1.43167e-11	-0.731505	0.17	0.247	5.23618e-07
TBL1X	5.28067e-12	-0.72556	0.214	0.305	1.93135e-07
ANO6	6.79954e-07	-0.714917	0.341	0.396	0.0248686
MAGI2	2.07845e-07	-0.706909	0.238	0.303	0.00760172
MACROD2	3.23752e-11	-0.703476	0.222	0.318	1.18409e-06
TTN	1.64903e-17	-0.66152	0.285	0.424	6.03116e-13
NPNT	6.60105e-11	-0.63785	0.063	0.123	2.41427e-06
ATP10A	8.19068e-10	-0.627086	0.144	0.221	2.99566e-05
PCED1B	4.39707e-10	-0.618738	0.2	0.261	1.60818e-05
PER3	2.6977e-07	-0.609643	0.267	0.325	0.00986658
CCDC3	2.4633e-10	-0.573954	0.175	0.26	9.00928e-06
COL21A1	4.31181e-07	-0.565159	0.106	0.158	0.01577
PIP5K1B	3.6015e-11	-0.561502	0.154	0.242	1.31721e-06
DGKG	1.22294e-10	-0.558416	0.097	0.173	4.47278e-06
RYR2	3.63872e-13	-0.557194	0.133	0.223	1.33083e-08
FTO	2.32985e-07	-0.552713	0.299	0.358	0.00852121
DMD	5.66768e-15	-0.544621	0.561	0.655	2.0729e-10
MYH11	1.88654e-10	-0.541534	0.237	0.316	6.89982e-06
ANK2	8.96247e-07	-0.521884	0.239	0.312	0.0327793
SULF1	5.83824e-08	-0.518452	0.063	0.104	0.00213528
MRVI1	3.49988e-08	-0.504378	0.329	0.401	0.00128005
GGT5	4.48889e-08	0.504506	0.237	0.159	0.00164176
PRKCH	5.87889e-07	0.512903	0.366	0.276	0.0215015
RPL24	5.18467e-07	0.519322	0.105	0.056	0.0189624
FRMD3	2.61013e-09	0.519949	0.477	0.391	9.54629e-05
TLE5	5.83527e-08	0.529434	0.174	0.111	0.00213419
MT2A	3.1334e-16	0.541523	0.27	0.179	1.14601e-11
RPS19	5.36638e-09	0.545239	0.194	0.13	0.00019627
EEF1G	4.34445e-08	0.551381	0.134	0.084	0.00158894
CD36	2.26218e-30	0.559606	0.841	0.757	8.2737e-26
COL6A1	1.24358e-07	0.572033	0.417	0.325	0.00454829
RPL8	6.0897e-10	0.593382	0.258	0.167	2.22725e-05
FKBP1A	7.70501e-08	0.612045	0.162	0.103	0.00281803
TAGLN	1.83024e-07	0.621251	0.495	0.411	0.0066939
LINC01619	1.68108e-08	0.627386	0.189	0.116	0.000614837
CD59	1.79221e-07	0.63899	0.221	0.136	0.00655485
SASH1	5.93953e-08	0.640364	0.475	0.386	0.00217232
NDUFA4L2	1.70178e-08	0.64752	0.14	0.077	0.00062241
TPT1	1.67871e-10	0.66251	0.177	0.111	6.1397e-06
SEPTIN11	1.04634e-08	0.6919	0.365	0.267	0.000382689
EDNRB	1.00006e-06	0.701125	0.122	0.067	0.0365763
UBA52	2.2974e-07	0.702189	0.1	0.06	0.0084025
ENPEP	9.39615e-11	0.710179	0.207	0.124	3.43655e-06
PDE7B	2.90748e-07	0.710489	0.289	0.201	0.0106338
SLC9A3R2	1.85243e-07	0.714824	0.147	0.086	0.00677509
CDC42	8.62369e-07	0.729653	0.192	0.13	0.0315403
H3F3B	4.74822e-09	0.734351	0.275	0.189	0.000173661
RPL14	3.42324e-08	0.746831	0.151	0.097	0.00125202
COL6A2	1.43757e-10	0.771102	0.464	0.352	5.25775e-06
AC024901.1	6.50116e-07	0.772272	0.109	0.06	0.0237774
COL3A1	8.46559e-11	0.810715	0.415	0.3	3.0962e-06
GSN	2.5278e-07	0.812998	0.536	0.441	0.00924516
GPRIN3	8.52839e-11	0.816922	0.234	0.144	3.11917e-06
HIC1	1.49886e-10	0.824085	0.137	0.066	5.48193e-06
PAPSS2	4.23423e-10	0.828784	0.2	0.106	1.54863e-05
SH2D3C	1.17661e-06	0.831514	0.203	0.138	0.0430335
RGS5	8.06798e-16	0.834207	0.489	0.361	2.95078e-11
UBC	1.89079e-15	0.834867	0.174	0.094	6.91537e-11
RPLP1	3.49428e-15	0.843927	0.265	0.155	1.278e-10
SLC16A12	5.0094e-10	0.84459	0.119	0.057	1.83214e-05
FABP5	2.01016e-11	0.852262	0.174	0.09	7.35196e-07
CCDC144A	2.67364e-07	0.857016	0.172	0.107	0.00977857
AL499616.1	1.35597e-06	0.861235	0.102	0.056	0.0495934
NACA	5.48809e-07	0.865654	0.122	0.07	0.0200721
TSPAN15	9.81531e-07	0.875118	0.216	0.139	0.0358985
RPL29	9.21317e-07	0.876193	0.114	0.064	0.0336963
IGFBP4	7.59676e-10	0.901519	0.273	0.174	2.77844e-05
POSTN	7.02687e-16	0.914287	0.383	0.261	2.57001e-11
RPS15	2.83516e-08	0.932622	0.136	0.076	0.00103693
RPL37A	5.16798e-11	0.936874	0.186	0.116	1.89014e-06
RPL19	1.8554e-09	0.942175	0.124	0.068	6.78592e-05
RPL36	1.09384e-06	0.945834	0.132	0.084	0.0400061
PDE1C	1.56926e-12	0.960144	0.309	0.202	5.73941e-08
RPS11	4.97806e-08	0.962417	0.147	0.094	0.00182068
FABP4	8.12517e-29	0.980533	0.57	0.367	2.9717e-24
RPL13	2.65351e-09	0.981439	0.334	0.215	9.70494e-05
CAVIN1	8.45888e-07	0.98519	0.414	0.313	0.0309375
ACTG1	1.72189e-09	0.988898	0.29	0.197	6.29765e-05
EEF1A1	9.16924e-10	0.996071	0.49	0.364	3.35356e-05
ACTB	4.66808e-15	1.00162	0.472	0.335	1.7073e-10
RPS2	8.03282e-11	1.03769	0.227	0.14	2.93792e-06
IFI27	3.71758e-08	1.03799	0.115	0.054	0.00135967
H19	4.32406e-13	1.03948	0.252	0.146	1.58148e-08
RPS16	4.20518e-12	1.06134	0.137	0.069	1.538e-07
RPL11	6.53783e-07	1.06236	0.262	0.152	0.0239115
HLA-C	3.39303e-11	1.06261	0.176	0.1	1.24097e-06
RPL18	1.95761e-07	1.06353	0.172	0.093	0.00715976
B2M	8.57854e-09	1.07736	0.374	0.244	0.000313751
SPARC	8.15083e-17	1.08181	0.479	0.334	2.98108e-12
RPL10	1.14436e-11	1.08377	0.29	0.177	4.18539e-07
RACK1	1.75786e-10	1.09539	0.171	0.097	6.42918e-06
RPSA	2.23457e-09	1.10328	0.146	0.077	8.1727e-05
RPL27A	1.58047e-13	1.10852	0.157	0.074	5.78041e-09
KCNJ8	5.46888e-11	1.1153	0.141	0.071	2.00019e-06
TUBA1A	1.95341e-08	1.13955	0.135	0.074	0.000714439
H2AFJ	1.94475e-08	1.1478	0.123	0.067	0.000711274
ABLIM3	9.56375e-12	1.16878	0.273	0.161	3.49784e-07
RPL9	9.72333e-11	1.17189	0.158	0.079	3.55621e-06
RPL35	1.11088e-09	1.17416	0.156	0.092	4.06294e-05
DAPK2	1.35685e-06	1.18016	0.181	0.1	0.0496256
COX4I2	1.96667e-14	1.20274	0.177	0.087	7.19289e-10
RPS23	1.87794e-09	1.23374	0.112	0.06	6.86839e-05
RPS14	2.24915e-08	1.25232	0.158	0.096	0.000822604
APOLD1	4.20211e-09	1.25338	0.131	0.07	0.000153688
RPL10A	3.56896e-07	1.26004	0.104	0.043	0.0130531
RPS4X	2.04817e-13	1.26026	0.208	0.099	7.49098e-09
RPL37	9.79197e-10	1.27867	0.146	0.074	3.58132e-05
ZFHX4	1.54612e-07	1.28504	0.145	0.069	0.00565477
CD63	5.14491e-12	1.30704	0.22	0.125	1.8817e-07
TAGLN2	4.34248e-09	1.32174	0.186	0.105	0.000158822
RPL7A	1.64347e-10	1.33076	0.176	0.089	6.01082e-06
VAMP2	1.96068e-08	1.35579	0.123	0.059	0.000717098
RPS5	7.32391e-09	1.37389	0.106	0.056	0.000267865
RPL21	2.41441e-07	1.37473	0.174	0.086	0.00883048
BGN	6.39624e-17	1.3945	0.19	0.087	2.33936e-12
GMFG	1.98767e-10	1.40305	0.1	0.043	7.26971e-06
RPL28	8.90389e-08	1.40317	0.188	0.103	0.00325651
CD81	8.99561e-09	1.41092	0.188	0.1	0.000329005
RPL30	3.79908e-11	1.42009	0.148	0.066	1.38948e-06
AQP1	6.86028e-07	1.4287	0.144	0.082	0.0250908
CCN2	1.05789e-07	1.42917	0.133	0.078	0.00386913
TM4SF1	3.89027e-07	1.44809	0.126	0.061	0.0142283
CFL1	9.35067e-09	1.44991	0.122	0.055	0.000341991
CLDN5	6.56766e-11	1.45761	0.182	0.079	2.40206e-06
RPS12	5.93758e-09	1.46584	0.139	0.075	0.000217161
MYL6	1.81852e-19	1.46755	0.359	0.212	6.65105e-15
MGAT1	1.05045e-08	1.496	0.12	0.046	0.00038419
THY1	5.07609e-13	1.50113	0.175	0.087	1.85653e-08
CYGB	2.23875e-11	1.52358	0.155	0.072	8.188e-07
RPS17	5.04736e-07	1.57459	0.107	0.054	0.0184602
SPAAR	8.69891e-09	1.57872	0.106	0.05	0.000318154
ARL17B	9.75038e-15	1.58286	0.175	0.086	3.5661e-10
FAU	8.9646e-13	1.62806	0.167	0.07	3.27871e-08
PPP1R14A	2.25502e-10	1.64148	0.123	0.05	8.24751e-06
RPS9	1.15503e-17	1.64256	0.223	0.102	4.22441e-13
RPS7	4.15118e-14	1.64403	0.196	0.081	1.51825e-09
MGP	3.98624e-07	1.66028	0.186	0.104	0.0145793
RPL17	1.31852e-08	1.66925	0.159	0.074	0.000482235
FTH1	1.33657e-07	1.70365	0.226	0.116	0.00488836
RPLP0	1.9328e-13	1.73077	0.157	0.071	7.06902e-09
TMSB4X	2.08044e-17	1.74162	0.399	0.239	7.60901e-13
RPL4	7.89438e-10	1.76104	0.126	0.05	2.88729e-05
RPS28	3.15175e-16	1.80573	0.234	0.106	1.15272e-11
RPS27	6.83087e-08	1.82198	0.183	0.084	0.00249832
THBS4	2.10253e-10	1.82283	0.104	0.045	7.68978e-06
TUBA1B	1.98519e-10	1.83181	0.122	0.057	7.26063e-06
C1R	8.4709e-09	1.84664	0.105	0.047	0.000309815
CST3	2.82483e-11	1.90954	0.15	0.063	1.03315e-06
GPX3	5.00533e-10	1.91516	0.196	0.083	1.83065e-05
SERF2	1.32824e-09	1.98375	0.133	0.056	4.85791e-05
TMSB10	1.54773e-21	2.09992	0.324	0.146	5.66068e-17
LGALS1	9.85807e-12	2.1449	0.198	0.086	3.60549e-07
CAVIN2	1.0719e-07	2.37285	0.101	0.04	0.00392037
